# Supplementary material for: Assessing the Occurrence and Influence of Cancer Chemotherapy-Related Pharmacogenetic Alleles in the Chilean Population
Source: Pharmaceutics. 2024 Apr 19;16(4):561. doi: 10.3390/pharmaceutics16040561 (PMC11054647; doi:10.3390/pharmaceutics16040561)
Supplement: Supplementary file 1 [file pharmaceutics-16-00561-s001.zip]

Archive with 1 entries (1 files):
- pharmaceutics-2932680-supplementary.pdf
